# Supplementary material for: Evolution of liver fattening and foie gras technological yield during the overfeeding period in mule duck
Source: Poult Sci. 2019 Jul 26;98(11):5724–33. doi: 10.3382/ps/pez359 (PMC6771768; doi:10.3382/ps/pez359)
Supplement: pez359_Supplemental_Files [file pez359_supplemental_files.zip]

Archive with 2 entries (2 files):
- SuppData1-Zoot-PostRev2.xlsx
- SuppData2-Liver-PostRev2.xlsx
