# Supplementary material for: Evolution of liver fattening and foie gras technological yield during the overfeeding period in mule duck
Source: Poult Sci. 2019 Jul 26;98(11):5724–33. doi: 10.3382/ps/pez359 (PMC6771768; doi:10.3382/ps/pez359)
Supplement: pez359_Supplemental_Files [file pez359_supplemental_files.zip › SuppData1-Zoot-PostRev2.xlsx]

## Sheet: SuppData1-Zoot
	Supplemental data 1: Comparison of duck performances between the two groups (n=195 ducks, n=15 by group).
			Test group							Control group							SEM								P-values
	Days	0	2	4	6	8	10	12		2	4	6	8	10	12		0	2	4	6	8	10	12		2	4	6	8	10	12
	Mortality		0/15	0/15	0/15	0/15	0/15	0/15		0/15	0/15	0/15	0/15	1/15	0/15
	BWζ (g)
	at 80 d	4.137	4.128	4.151	4.15	4.134	4.134	4.134		4.132	4.151	4.135	4.146	4.144	4.141		74	52	53	51	52	51	50		NS	NS	NS	NS	NS	NS
	at slaughtered day	4.14	4.69	4.993	5.284	5.719	5.997	6.435		4.621	4.847	5.231	5.707	6.089	6.554		75	54	64	56	72	84	80		NS	NS	NS	NS	NS	NS
	Carcass weight (g)		3.355	3.379	3.476	3.722	3.868	4.078		3.312	3.318	3.269	3.785	3.873	4.122		0	42	41	129	39	46	42		NS	NS	NS	NS	NS	NS
	Liver weight (g)	84	217	270 a	340	488 α	596	749		214	242 b	346	427 β	605	766		5	4	5	7	17	18	19		NS	0.008	NS	0.081	NS	NS
	Magret
	Skin of magret weight (g)	74	83	97	125	149	174	185		78	99	120	141	170	183		3	3	2	2	3	4	4		NS	NS	NS	NS	NS	NS
	Magret muscle weight (g)	267	266	268	266	271	277 β	285		268	271	271	275	288 α	294		5	4	4	4	4	4	4		NS	NS	NS	NS	0.064	NS
	λ Thigh weight (g)	339	361	399	418	440	466	509		361	401	380	459	468	503		7	5	7	14	6	6	7		NS	NS	NS	NS	NS	NS
	Abdominal fat weight (g)	28	47	55	77 α	85	108	124		42	54	66 β	88	108	120		3	2	3	2	3	4	3		NS	NS	0.056	NS	NS	NS
	BWGζ (g)	0	562 α	842 a	1.135	1.585	1.863	2.301		489 β	697 b	1.097	1.561	1.945	2.413		0	21	45	40	54	56	61		0.098	0.023	NS	NS	NS	NS
	Corn CFI (g)	0	903	2.457	4.204	6.034	7.97	9.806		817	2.148	3.804	5.663	7.54	9.464		0	8	29	40	40	40	40		λ	λ	λ	λ	λ	λ
	δ FCR (kg/kg)	0	1.67	3.06	3.81	3.97	4.40 α	4.32		1.83	3.39	3.61	3.72	3.94 β	4.01			0.11	0.15	0.12	0.13	0.12	0.11		NS	NS	NS	NS	0.052	NS
	ε Liver-Corn ratio (g/kg)		147	75	61 b	67	64	66 b		159	74	69 a	61	69	74 a			5	2	2	3	2	2		NS	NS	0.045	NS	NS	0.050
	a,b For one day, two different superscripts mean that the values are different between the control and the test groups with a Wilcoxon test (P < 0.05).
	α,β For one day, two different greek letter superscripts mean that the values tend to be different between the control and the test groups with a Wilcoxon test (P < 0.10).
	ζ BW: body weight; BWG: body weight gain.
	γ Thigh with muscle, skin, bone and subcutaneous fat.
	δ FCR (kg / kg) = corn CFI / (BW at slaughter – BW at 80 d).
	ε Liver-Corn ratio (g/kg) = (liver weight - average of liver weight at D0 ) / corn CFI.
	λ No computed statistics because of the absence of variability intra-modality.
