# Supplementary material for: Evolution of liver fattening and foie gras technological yield during the overfeeding period in mule duck
Source: Poult Sci. 2019 Jul 26;98(11):5724–33. doi: 10.3382/ps/pez359 (PMC6771768; doi:10.3382/ps/pez359)
Supplement: pez359_Supplemental_Files [file pez359_supplemental_files.zip › SuppData2-Liver-PostRev2.xlsx]

## Sheet: SuppData2-Liver
	Supplemental data 2: Comparison of liver characteristics between the groups.
				Test group							Control group							SEM								p-values
	Days	n	0	2	4	6	8	10	12		2	4	6	8	10	12		0	2	4	6	8	10	12		2	4	6	8	10	12
	Weight (g)	15	84	217	270 a	340	488 α	596	749		214	242 b	346	427 β	605	766		5	4	5	7	17	18	19		NS	0.008	NS	0.081	NS	NS
	Technological yield (%)	15				97	94	85 b	74				98	96	90 a	70					0	1	1	2				NS	NS	0.034	NS
	Color
	L	15	35	50 α	55	56	60	63	65		49 β	55	56	59	63	64		1	0	0	0	1	0	1		0.089	NS	NS	NS	NS	NS
	a*	15	13	19	18	17	15	12	10		21	18	17	16	12	11		0	0	0	0	0	0	0		NS	NS	NS	NS	NS	NS
	b*	15	10	23 a	28	30	32	33	35		21 b	28	31	32	34	33		0	0	0	0	1	1	1		0.001	NS	NS	NS	NS	NS
	Biochemical content
	Dry matter (mg/g)	15	301	387	478	574	628	653	672		380	473	567	607	640	665		0.4	0.3	0.6	0.6	0.6	0.5	0.5		NS	NS	NS	NS	NS	NS
	Lipid (mg/g)	15	46	147	294	429	492	531	565		134	291	408	479	525	561		0.4	0.4	0.9	0.8	0.7	0.6	0.6		NS	NS	NS	NS	NS	NS
	Crude protein (mg/g)	9	188	102	124	104	79	73	60		107	130	103	85	74	60		0.6	0.2	0.3	0.2	0.2	0.2	0.2		NS	NS	NS	NS	NS	NS
	Mineral Matter (mg/g)	9	11	8	7	5	3	3	2		8	8	4	3	2	2		0.1	0.1	0	0	0	0.1	0		NS	NS	NS	NS	NS	NS
	Glucose (mg/g)	9	11.3	6.9	8.6	4.9	4	2.8	2.1		6.8	8.9	4.8	4	2.7	2.1		0.6	0.3	0.4	0.2	0.2	0.2	0.1		NS	NS	NS	NS	NS	NS
	Glycogen (mg/g)	9	72.9	107.9	51.3	33.3	29.5	19	16.8		105.7	50.5	34.2	24.8	19.9	16.7		9.9	3.6	4.4	2.7	2.3	1.5	1.2		NS	NS	NS	NS	NS	NS
	Lactate (mg/g)	9	1.2	1.3	1.5	0.7	0.8 α	0.8	1.1		1.3	1.6	0.8	0.7 β	0.9	1		0.1	0.1	0.1	0.1	0.1	0.1	0.1		NS	NS	NS	0.088	NS	NS
	n: number of samples by group
	a,b For one day, two different superscripts mean that the values were different between the control and the test groups with a Wilcoxon test (P < 0.05).
	α,β For a day, two different greek letter superscripts mean that the values tended to be different between the control and the test groups with a Wilcoxon test (P < 0.1).
